# Supplementary material for: Association between peak inspiratory flow rate and hand grip muscle strength in hospitalized patients with acute exacerbation of chronic obstructive pulmonary disease
Source: PLoS One. 2020 Jan 31;15(1):e0227737. doi: 10.1371/journal.pone.0227737 (PMC6994102; doi:10.1371/journal.pone.0227737)
Supplement: S1 Raw data — (XLSX) [file pone.0227737.s001.xlsx]

## Sheet: Demographics
Age	Gender	Race	Ethnicity	Current Status
66	M	Black or African American	Non-Hispanic	OFF STUDY
50	M	Black or African American	Non-Hispanic	OFF STUDY
67	M	Black or African American	Non-Hispanic	OFF STUDY
59	F	White	Non-Hispanic	OFF STUDY
54	F	Black or African American	Non-Hispanic	OFF STUDY
63	M	Black or African American	Non-Hispanic	OFF STUDY
61	M	Black or African American	Non-Hispanic	OFF STUDY
61	M	Black or African American	Non-Hispanic	OFF STUDY
54	M	White	Non-Hispanic	OFF STUDY
45	M	White	Non-Hispanic	OFF STUDY
61	F	Black or African American	Non-Hispanic	OFF STUDY
69	F	Black or African American	Non-Hispanic	OFF STUDY
68	M	Black or African American	Non-Hispanic	OFF STUDY
53	F	Black or African American	Non-Hispanic	OFF STUDY
55	F	Black or African American	Non-Hispanic	OFF STUDY
66	M	Unknown	Non-Hispanic	OFF STUDY
57	F	Black or African American	Non-Hispanic	OFF STUDY
59	M	White	Non-Hispanic	OFF STUDY
50	M	Black or African American	Non-Hispanic	OFF STUDY
85	F	Black or African American	Non-Hispanic	OFF STUDY
57	F	Black or African American	Non-Hispanic	OFF STUDY
60	F	Black or African American	Non-Hispanic	OFF STUDY
71	F	Black or African American	Non-Hispanic	OFF STUDY
59	F	Black or African American	Non-Hispanic	OFF STUDY
57	F	Black or African American	Non-Hispanic	OFF STUDY
64	F	Black or African American	Non-Hispanic	OFF STUDY
65	M	Black or African American	Non-Hispanic	OFF STUDY
66	M	Unknown	Non-Hispanic	OFF STUDY
62	M	Black or African American	Non-Hispanic	OFF STUDY
57	F	Black or African American	Non-Hispanic	OFF STUDY
59	F	Black or African American	Non-Hispanic	OFF STUDY
57	F	Black or African American	Non-Hispanic	OFF STUDY
65	F	Black or African American	Non-Hispanic	OFF STUDY
61	M	Black or African American	Non-Hispanic	ON FOLLOW UP
51	F	Black or African American	Non-Hispanic	OFF STUDY
81	M	Black or African American	Non-Hispanic	OFF STUDY
50	F	White	Non-Hispanic	ON FOLLOW UP
45	M	White	Non-Hispanic	ON FOLLOW UP
54	F	Black or African American	Non-Hispanic	ON FOLLOW UP
65	F	Black or African American	Non-Hispanic	ON FOLLOW UP
69	M	White	Non-Hispanic	OFF STUDY
56	M	White	Non-Hispanic	OFF STUDY
78	F	White	Non-Hispanic	ON FOLLOW UP
69	F	Black or African American	Non-Hispanic	ON FOLLOW UP
71	M	Black or African American	Non-Hispanic	ON FOLLOW UP
39	M	White	Non-Hispanic	ON FOLLOW UP
77	M	White	Non-Hispanic	ON FOLLOW UP
69	M	Black or African American	Non-Hispanic	ON FOLLOW UP
64	F	American Indian or Alaska Native	Non-Hispanic	ON FOLLOW UP
60	F	White	Non-Hispanic	ON FOLLOW UP
72	F	White	Non-Hispanic	ON FOLLOW UP
56	F	White	Non-Hispanic	ON FOLLOW UP
55	F	Black or African American	Non-Hispanic	ON FOLLOW UP
58	M	White	Non-Hispanic	OFF STUDY
85	F	White	Non-Hispanic	ON FOLLOW UP
48	F	White	Non-Hispanic	ON FOLLOW UP
62	F	White	Non-Hispanic	ON FOLLOW UP
64	M	Black or African American	Non-Hispanic	OFF STUDY
60	F	Black or African American	Non-Hispanic	ON FOLLOW UP
66	F	Black or African American	Non-Hispanic	ON FOLLOW UP
64	M	Black or African American	Non-Hispanic	ON FOLLOW UP
54	F	White	Non-Hispanic	ON FOLLOW UP
63	M	White	Non-Hispanic	ON FOLLOW UP
79	M	Black or African American	Non-Hispanic	ON FOLLOW UP
51	F	Black or African American	Non-Hispanic	ON FOLLOW UP
45	M	Black or African American	Non-Hispanic	ON FOLLOW UP
79	F	Black or African American	Non-Hispanic	OFF STUDY
61	M	Black or African American	Non-Hispanic	ON FOLLOW UP
64	M	Black or African American	Hispanic or Latino	ON FOLLOW UP
57	F	Black or African American	Non-Hispanic	ON FOLLOW UP
70	F	Black or African American	Non-Hispanic	ON FOLLOW UP
66	F	Black or African American	Non-Hispanic	ON FOLLOW UP
48	F	Black or African American	Non-Hispanic	OFF STUDY
63	M	White	Non-Hispanic	ON FOLLOW UP
56	F	Black or African American	Non-Hispanic	ON FOLLOW UP

## Sheet: Adm Info
Admitted From?	Admitted From? - Comments	On Home Oxygen?	Required on Admission: O2?	Required on Admission: BiPAP?	Total Number of Medications on Admission?
Home		No	Yes	No	12
Home		No	Yes	No	2
Home		No	Yes	No	12
Home		No	Yes	No	1
Home		No	No	Yes	6
Home		No	No	No	13
Home		Yes	No	Yes	6
Home		No	No	Yes	20
Home		Yes	Yes	No	24
Home		Yes	Yes	No	11
Home		No	No	Yes	10
Home		No	No	No	13
Home		Yes	Yes	No	10
Home		No	No	No	20
Home		No	No	No	7
Home		Yes	Yes	No	6
Home		No	Yes	No	11
Other		Yes	Yes	No	8
Home		Yes	No	Yes	11
SNF		Yes	No	No	20
Home		No	Yes	No	1
Home		Yes	No	No	10
Home		Yes	Yes	No	18
Home		Yes	Yes	No	24
Home		No	Yes	No	12
Home		No	No	No	6
Home		Yes	Yes	No	11
Home		No	Yes	No	6
Home		No	No	Yes	19
Home		Yes	Yes	Yes	16
Home		Yes	Yes	No	18
Home		No	No	No	13
Home		Yes	Yes	Yes	12
Other		No	Yes	Yes	11
Home		No	Yes	No	2
Home		No	Yes	No	10
Home		No	No	No	5
Home		Yes	Yes	No	7
Home		Yes	Yes	No	11
Home		Yes	Yes	No	26
Home		Yes	Yes	No	10
Other		No	No	No	1
Home		Yes	Yes	No	17
Home		Yes	Yes	No	28
Home		No	No	Yes	10
Home		No	No	No	5
Home		No	No	No	6
Home		No	Yes	No	1
Home		No	No	No	6
Home		Yes	Yes	No	8
Home		Yes	Yes	No	15
Home		Yes	Yes	No	16
Home		No	Yes	No	0
Other		No	No	No	10
Home		No	Yes	No	18
Other		No	Yes	No	14
Home		No	Yes	No	17
Home		No	Yes	Yes	4
Home		No	No	No	3
Home		Yes	Yes	No	19
Home		No	No	Yes	12
Home		No	No	No	7
Other		No	No	No	7
Home		Yes	Yes	No	5
Home		No	No	No	14
Home		No	No	No	7
Home		Yes	Yes	No	11
Home		No	No	Yes	7
Home		Yes	No	Yes	22
Home		Yes	Yes	No	27
Home		No	No	No	12
Home		No	No	No	29
Home		No	No	No	10
Home		No	Yes	No	10
Home		No	No	Yes	3

## Sheet: Admission Labs 
Hgb	Alb	TP	GFR
14.8			109
13.6			116
16.1			90
14.8	4.1		89
14.2	4.1	8.1	106
9			15
13.2			102
10.7			59
13.7			120
14.9			106
11.7	3.6	5.5	85
12.3			79
11.3			113
10.5			75
13.2	3.5	0.1	66
14.8	3.7		50
13.1			111
10.6			110
12.5			95
8.7			21
13.1			81
11			104
11.1			35
11.4			103
12.6			119
11.9			95
13.9			105
17			109
12.6			17
15.2			74
14.5			117
15.4			96
10.6			120
8.3			17
11.3			90
8.7			36
12			90
12.2	4.2		83
13.3			105
12.7			94
13.5			61
13.5			118
13.4			40
9.9			22
13.3			90
10.4			112
17.1	3.7		55
12.8			76
11.7	3.3		96
12.7			80
9.7	3.5	6.9	33
12.7			101
13.5			101
13.7			98
12.9			67
15.5	4.2	7.2	101
11.2			78
14			103
13.6			115
11.3			112
13.3			97
12.7			107
10.2			91
11.4	3.6	6.1	64
12.5			97
13.3			96
10.4	3.3	6.7	97
16.5			93
15.3			82
9.6			31
13.8	4.1	7.3	70
10.7			90
11.2			79
15.3			87
12.7			106

## Sheet: Medical History
Diabetes	CAD	CHF	Asthma	HTN	Lung Cancer
No	No	Yes	No	Yes	No
Yes	No	No	No	Yes	No
No	No	No	No	Yes	No
No	No	No	No	No	No
No	No	No	No	No	No
No	No	Yes	Yes	No	No
No	Yes	Yes	No	No	No
Yes	Yes	Yes	Yes	Yes	No
No	No	No	No	Yes	No
No	No	No	No	No	Yes
No	No	No	Yes	No	No
No	No	Yes	No	Yes	No
Yes	Yes	Yes	No	No	No
Yes	No	No	Yes	Yes	No
No	No	No	Yes	Yes	No
No	Yes	Yes	No	No	No
No	No	No	Yes	Yes	No
No	No	No	No	No	No
No	Yes	No	No	Yes	No
No	No	Yes	No	Yes	No
No	No	No	Yes	Yes	No
No	No	No	No	No	No
Yes	No	Yes	No	Yes	No
Yes	No	Yes	No	Yes	No
Yes	Yes	Yes	No	Yes	No
No	No	No	No	Yes	No
No	No	No	No	Yes	No
No	No	No	No	Yes	No
No	No	No	No	Yes	No
No	No	No	Yes	No	No
No	No	No	No	No	No
Yes	No	No	Yes	Yes	No
No	No	Yes	Yes	No	No
No	No	No	No	Yes	No
Yes	Yes	No	Yes	Yes	No
Yes	Yes	Yes	No	Yes	No
Yes	No	No	No	Yes	No
Yes	No	No	No	Yes	No
No	No	No	No	Yes	No
No	No	No	No	Yes	Yes
Yes	No	No	No	Yes	No
No	No	No	No	No	No
No	No	Yes	No	Yes	No
Yes	Yes	Yes	No	Yes	No
No	No	No	No	Yes	No
No	No	No	No	No	No
Yes	No	No	No	Yes	No
Yes	Yes	No	No	No	No
No	No	No	Yes	Yes	No
No	No	No	No	No	No
No	No	Yes	No	Yes	No
Yes	No	No	No	Yes	No
Yes	No	No	No	Yes	No
No	No	No	No	No	No
Yes	Yes	Yes	No	Yes	No
No	No	No	Yes	Yes	No
Yes	Yes	No	No	Yes	No
No	No	No	No	Yes	No
No	No	No	No	No	No
No	Yes	No	No	Yes	No
No	No	No	Yes	Yes	No
No	No	No	No	No	No
No	Yes	No	Yes	Yes	No
No	No	No	No	Yes	No
Yes	No	No	No	Yes	No
No	No	No	Yes	No	No
Yes	Yes	Yes	No	Yes	No
No	No	No	No	Yes	No
Yes	Yes	Yes	No	Yes	No
Yes	No	Yes	No	Yes	No
Yes	No	No	No	Yes	No
Yes	No	No	Yes	Yes	No
No	No	No	Yes	No	No
No	No	No	No	No	No
No	No	No	No	No	No

## Sheet: Per Patient Interview
Are You a Current Smoker? (quit < 30 days ago)?	CAT Assessment Score (0-40)	mMRC Assessment Score (0-4)	FIELD_NOTE
No	17	2
No	21	2
Yes	26	1
Yes	23	3
Yes	37	4
Yes	33	3
Yes	27	4
Yes	35	4
Yes	33	4
Yes	34	4
Yes	39	4
No	31	3
No	23	3
Yes	23	2
No	31	3
Yes	29	4
Yes	16	2
No	27	3
No	36	4
No	32	4
Yes	24	3
Yes	30	3
No	16	2
Yes	32	4
Yes	12		NA. Unable to complete. (mMRC)
No	30	2
No	26	3
Yes	38	4
No	23	3
Yes	21	1
No	23	3
Yes	22	1
No	29	4
Yes	13	2
Yes	23	1
Yes	12		mMRC unable to complete because pt does not walk
Yes	36	4
Yes	28	2
No	9	1
No	30	2
No	31	1
Yes	22	3
No	22	3
No	27	3
Yes	18	3
Yes	28	3
Yes	27	3
Yes	10	4
Yes	28	3
Yes	26	3
Yes	28	3
Yes	33	4
Yes	35	4
Yes	33	3
No	30	3
No	32	3
Yes	19	2
Yes	35	3
No	35	2
Yes	4	3
Yes	14	2
No	29	3
Yes	26	2
Yes	21	3
No	26	3
Yes	14	0
No	27	4
Yes	36	2
No	30	3
No	25	4
Yes	12	3
Yes	25	3
No	24	1
No	21	3
Yes	17	1

## Sheet: PIFR
1st Attempt (L/min)	2nd Attempt (L/min)	3rd Attempt (L/min)	AVG
45	50	60	51.6667
68	72	66	68.6667
93	90	91	91.3333
50	50	51	50.3333
30	30	25	28.3333
72	65	64	67
65	65	58	62.6667
56	72	75	67.6667
65	63	67	65
55	62	45	54
60	72	65	65.6667
70	72	70	70.6667
94	98	88	93.3333
40	55	58	51
47	58	61	55.3333
44	45	38	42.3333
68	75	85	76
78	74	80	77.3333
78	54	42	58
19	28	20	22.3333
38	32	46	38.6667
25	24	24	24.3333
52	51	54	52.3333
60	60	56	58.6667
48	54	54	52
27	25	23	25
60	66	72	66
46	47	40	44.3333
42	35	45	40.6667
95	90	88	91
35	55	55	48.3333
77	69	84	76.6667
36	48	37	40.3333
63	55	51	56.3333
59	59	60	59.3333
59	55	56	56.6667
65	74	78	72.3333
47	67	70	61.3333
58	44	45	49
42	43	52	45.6667
38	49	54	47
31	37	26	31.3333
57	58	52	55.6667
72	75	75	74
60	55	50	55
75	82	100	85.6667
40	43	45	42.6667
64	63	67	64.6667
60	64	62	62
43	43	52	46
35	36	35	35.3333
60	50	58	56
51	48	48	49
70	70	65	68.3333
45	61	55	53.6667
87	90	90	89
65	68	60	64.3333
55	55	70	60
88	90	75	84.3333
57	49	46	50.6667
52	40	43	45
25	30	30	28.3333
76	80	78	78
49	42	45	45.3333
84	88	85	85.6667
116	110	102	109.333
46	49	50	48.3333
78	52	67	65.6667
41	27	32	33.3333
65	70	70	68.3333
57	55	60	57.3333
64	66	66	65.3333
64	66	60	63.3333
70	72	65	69
70	83	90	81

## Sheet: Hand Grip Strength
1st Attempt (kg)	2nd Attempt (kg)	AVG (kg)	1st Attempt Time	2nd Attempt time
34	36	35	14:4	14:5
47	40	43.5	15:40	15:41
45	45	45	10:26	10:27
24	27	25.5	14:19	14:20
20	21	20.5	9:11	9:12
6	9	7.5	14:24	14:25
43	46	44.5	15:08:00	15:09:00
32	26	29	13:28	13:29
40	43	41.5	11:6	11:8
36	32	34	12:59	13
25	28	26.5	13:58	13:59
18	21	19.5	8:30
25	28	26.5	11:57	11:58
15	9	12	12:40	12:41
23	24	23.5	10:32	10:33
29	32	30.5	15:26	15:27
32	34	33	9:49	9:50
40	44	42	13:15	13:16
13	17	15	13:58	13:59
8	10	9	10:29	10:30
27	26	26.5	11:36	11:37
18	16	17	10:56	10:57
19	22	20.5	11:22	11:23
29	31	30	10:16	10:17
3	4	3.5	11:26	11:27
22	22	22	13:36	13:37
44	47	45.5	13:12	13:13
30	25	27.5	13:37	13:38
22	18	20	11:32	11:33
22	22	22	10:10	10:11
24	23	23.5	11:35	11:36
21	24	22.5	10:57	10:58
17	18	17.5	11:28	11:29
30	30	30	12	12:1
30	32	31	12:34	12:35
26	27	26.5	11:5	11:6
28	27	27.5	11:35	11:36
34	32	33	14:14	14:15
30	33	31.5	11:10	11:11
13	18	15.5	12:15	12:16
33	38	35.5	11:31	11:32
24	20	22	11:22	11:23
8	6	7	11:57	11:58
24	24	24	12:28	12:29
43	47	45	12:21	12:22
47	48	47.5	12:45	12:46
28	30	29	9:41	9:42
30	32	31	11:18	11:19
27	26	26.5	15:31	15:32
26	26	26	17:23	17:24
11	11	11	14:27	14:28
26	28	27	12:30	12:31
28	21	24.5	11:29	11:30
43	43	43	11:53	11:54
10	12	11	11:21	11:22
37	41	39	11:9	11:10
25	28	26.5	12:3	12:4
40	46	43	9:55	9:56
17	15	16	14:18	14:19
27	28	27.5	14:43	14:44
62	62	62	12:47	12:48
10	8	9	12:59	13
34	36	35	13:59	14
30	30	30	14:18	14:19
32	33	32.5	8:36	8:37
38	44	41	10:45	10:46
13	11	12	12:19	12:20
38	39	38.5	12:15	12:16
32	32	32	12:22	12:23
4	6	5	14:45	14:46
16	19	17.5	9:44	9:45
26	30	28	11:28	11:29
15	14	14.5	8:54	8:55
33	34	33.5	9:14	9:15
31	32	31.5	9:41	9:42

## Sheet: AIMS - Inhaler Data V1
Day	Adm or DC		Enrollment Date	SABA-Neb	LAMA-Neb	SABA-MDI	LABA+ICS DPI	LABA+ICS MDI	LAMA DPI	LAMA+LABA DPI	None		Inhaler List	Nebulizer SABA	Nebulizer LAMA	SABA MDI	LABA + ICS DPI	LABA + ICS MDI	LAMA DPI	LAMA + LABA DPI		SABA-Neb
1	Adm		2018-01-31	Yes		Yes							Nebulizer SABA; SABA MDI	Albuterol Neb		Albuterol FCF						Yes
2	DC			Yes		Yes		Yes	Yes			1	Nebulizer SABA; LAMA DPI; SABA MDI; LABA + ICS MDI				Fluticason/Salmeterol (Advair Diskus)
1	Adm		2018-02-01								Yes		LABA + ICS DPI			ProAir HFA	Fluticason/Salmeterol (Advair Diskus)		Tiotropium (Spiriva Handihaler)
2	DC					Yes	Yes		Yes			2	LAMA DPI; SABA MDI; LABA + ICS DPI
1	Adm		2018-02-06			Yes	Yes		Yes				LAMA DPI; SABA MDI; LABA + ICS DPI	Albuterol Neb		Albuterol FCF	Fluticason/Salmeterol (Advair Diskus)		Tiotropium (Spiriva Handihaler)			Yes
2	DC					Yes	Yes		Yes			2	SABA MDI; LAMA DPI; LABA + ICS DPI	Albuterol Neb		Albuterol FCF		Budenoside/Formoterol (Symbicort)				Yes
1	Adm		2018-02-08								Yes			Albuterol Neb		Albuterol FCF	Fluticason/Vilanterol (Breo Ellipta)					Yes
2	DC			Yes			Yes		Yes			2	LAMA DPI; LABA + ICS DPI; Nebulizer SABA	Albuterol Neb	Ipratropium	Albuterol FCF						Yes
1	Adm		2018-02-09	Yes		Yes	Yes		Yes				LAMA DPI; LABA + ICS DPI; Nebulizer SABA; SABA MDI	Albuterol Neb	Ipratropium	Albuterol FCF		Budenoside/Formoterol (Symbicort)	Tiotropium (Spiriva Handihaler)			Yes
2	DC			Yes		Yes	Yes		Yes			2	Nebulizer SABA; LAMA DPI; LABA + ICS DPI; SABA MDI	Albuterol Neb		Albuterol FCF	Fluticason/Salmeterol (Advair Diskus)					Yes
1	Adm		2018-02-12	Yes		Yes		Yes					Nebulizer SABA; LABA + ICS MDI; SABA MDI	Albuterol Neb	Ipratropium	Albuterol FCF			Umeclidinium Bromide (Incruse Ellipta)			Yes
2	DC			Yes		Yes		Yes				0	LABA + ICS MDI; Nebulizer SABA; SABA MDI	Albuterol Neb	Ipratropium	Albuterol FCF	Fluticason/Salmeterol (Advair Diskus)		Umeclidinium Bromide (Incruse Ellipta)			Yes
1	Adm		2018-02-12	Yes		Yes	Yes						LABA + ICS DPI; Nebulizer SABA; SABA MDI	Albuterol Neb		Albuterol FCF	Fluticason/Salmeterol (Advair Diskus)					Yes
2	DC					Yes		Yes	Yes			1	LABA + ICS MDI; LAMA DPI; SABA MDI	Albuterol Neb				Budenoside/Formoterol (Symbicort)				Yes
1	Adm		2018-02-13	Yes	Yes	Yes							SABA MDI; Nebulizer SABA; Nebulizer LAMA
2	DC			Yes	Yes	Yes						0	SABA MDI; Nebulizer SABA; Nebulizer LAMA
1	Adm		2018-02-16	Yes	Yes	Yes		Yes	Yes				SABA MDI; LABA + ICS MDI; Nebulizer SABA; LAMA DPI; Nebulizer LAMA			Albuterol FCF	Fluticason/Salmeterol (Advair Diskus)		Tiotropium (Spiriva Handihaler)
2	DC			Yes	Yes	Yes		Yes	Yes			1	LABA + ICS MDI; Nebulizer LAMA; Nebulizer SABA; LAMA DPI; SABA MDI						Tiotropium (Spiriva Handihaler)
1	Adm		2018-02-19	Yes		Yes	Yes						Nebulizer SABA; LABA + ICS DPI; SABA MDI	Albuterol Neb	Ipratropium							Yes
2	DC			Yes		Yes	Yes					1	LABA + ICS DPI; SABA MDI; Nebulizer SABA	Albuterol Neb		Albuterol FCF	Fluticason/Salmeterol (Advair Diskus)		Tiotropium (Spiriva Handihaler)			Yes
1	Adm		2018-02-21	Yes	Yes	Yes			Yes				LAMA DPI; Nebulizer SABA; Nebulizer LAMA; SABA MDI
2	DC			Yes	Yes	Yes			Yes			1	LAMA DPI; SABA MDI; Nebulizer LAMA; Nebulizer SABA	Albuterol Neb	Ipratropium			Budenoside/Formoterol (Symbicort)		Umeclidnium/Vilanterol (Anoro Ellipta)		Yes
1	Adm		2018-02-22	Yes	Yes	Yes	Yes		Yes				LABA + ICS DPI; LAMA DPI; SABA MDI; Nebulizer SABA; Nebulizer LAMA	Albuterol Neb	Ipratropium	Albuterol FCF						Yes
2	DC			Yes	Yes	Yes	Yes		Yes			2	LABA + ICS DPI; Nebulizer LAMA; SABA MDI; LAMA DPI; Nebulizer SABA	Albuterol Neb	Ipratropium	Albuterol FCF		Budenoside/Formoterol (Symbicort)				Yes
1	Adm		2018-02-26	Yes		Yes		Yes					Nebulizer SABA; LABA + ICS MDI; SABA MDI
2	DC			Yes		Yes	Yes		Yes			2	LAMA DPI; LABA + ICS DPI; SABA MDI; Nebulizer SABA
1	Adm		2018-02-26	Yes				Yes					Nebulizer SABA; LABA + ICS MDI	Albuterol Neb		Albuterol FCF			Tiotropium (Spiriva Handihaler)			Yes
2	DC				Yes	Yes		Yes				0	SABA MDI; LABA + ICS MDI; Nebulizer LAMA			ProAir HFA
1	Adm		2018-02-28								Yes			Albuterol Neb	Ipratropium	Albuterol FCF						Yes
2	DC			Yes	Yes	Yes		Yes				0	LABA + ICS MDI; SABA MDI; Nebulizer LAMA; Nebulizer SABA		Ipratropium	Albuterol FCF	Fluticason/Salmeterol (Advair Diskus)
1	Adm		2018-02-28								Yes			Albuterol Neb	Ipratropium	Albuterol FCF				Umeclidnium/Vilanterol (Anoro Ellipta)		Yes
2	DC					Yes				Yes		1	LAMA + LABA DPI; SABA MDI	Albuterol Neb		Albuterol FCF	Fluticason/Salmeterol (Advair Diskus)					Yes
1	Adm		2018-03-02			Yes	Yes		Yes				SABA MDI; LABA + ICS DPI; LAMA DPI	Albuterol Neb		Albuterol FCF	Fluticason/Salmeterol (Advair Diskus)		Tiotropium (Spiriva Handihaler)			Yes
2	DC					Yes	Yes		Yes			2	SABA MDI; LABA + ICS DPI; LAMA DPI		Ipratropium	Albuterol FCF
1	Adm		2018-03-02						Yes				LAMA DPI					Budenoside/Formoterol (Symbicort)
2	DC			Yes					Yes			1	Nebulizer SABA; LAMA DPI			Albuterol FCF	Fluticason/Salmeterol (Advair Diskus)		Tiotropium (Spiriva Handihaler)
1	Adm		2018-03-02	Yes	Yes								Nebulizer SABA; Nebulizer LAMA			Albuterol FCF	Fluticason/Salmeterol (Advair Diskus)
2	DC			Yes	Yes		Yes					1	LABA + ICS DPI; Nebulizer LAMA; Nebulizer SABA	Albuterol Neb	Ipratropium	Albuterol FCF						Yes
1	Adm		2018-03-07	Yes		Yes	Yes		Yes				LAMA DPI; SABA MDI; Nebulizer SABA; LABA + ICS DPI	Albuterol Neb	Ipratropium	Albuterol FCF			Umeclidinium Bromide (Incruse Ellipta)			Yes
2	DC			Yes		Yes	Yes		Yes			2	LAMA DPI; Nebulizer SABA; SABA MDI; LABA + ICS DPI			Albuterol FCF				Umeclidnium/Vilanterol (Anoro Ellipta)
1	Adm		2018-03-07								Yes			Albuterol Neb	Ipratropium	Albuterol FCF				Umeclidnium/Vilanterol (Anoro Ellipta)		Yes
2	DC			Yes	Yes	Yes						0	SABA MDI; Nebulizer LAMA; Nebulizer SABA
1	Adm		2018-03-08	Yes	Yes	Yes				Yes			LAMA + LABA DPI; Nebulizer LAMA; Nebulizer SABA; LABA + ICS MDI	Albuterol Neb		Albuterol FCF	Fluticason/Salmeterol (Advair Diskus)					Yes
2	DC			Yes	Yes			Yes		Yes		1	Nebulizer SABA; LABA + ICS MDI; Nebulizer LAMA; LAMA + LABA DPI	Albuterol Neb	Ipratropium	Ventolin HFA	Fluticason/Salmeterol (Advair Diskus)		Tiotropium (Spiriva Handihaler)			Yes
1	Adm		2018-03-08	Yes	Yes	Yes							SABA MDI; Nebulizer LAMA; Nebulizer SABA	Albuterol Neb	Ipratropium	Albuterol FCF				Umeclidnium/Vilanterol (Anoro Ellipta)		Yes
2	DC			Yes	Yes	Yes						0	Nebulizer SABA; SABA MDI; Nebulizer LAMA			Albuterol FCF		Budenoside/Formoterol (Symbicort)	Umeclidinium Bromide (Incruse Ellipta)
1	Adm		2018-03-09	Yes	Yes	Yes		Yes					SABA MDI; LABA + ICS MDI; Nebulizer SABA; Nebulizer LAMA
2	DC			Yes	Yes	Yes		Yes	Yes			1	Nebulizer SABA; LAMA DPI; Nebulizer LAMA; LABA + ICS MDI; SABA MDI	Albuterol Neb								Yes
1	Adm		2018-03-12								Yes					Albuterol FCF
2	DC			Yes								0	Nebulizer SABA			Albuterol FCF			Tiotropium (Spiriva Handihaler)
1	Adm		2018-03-14								Yes			Albuterol Neb	Ipratropium			Budenoside/Formoterol (Symbicort)				Yes
2	DC			Yes					Yes			1	LAMA DPI; Nebulizer SABA	Albuterol Neb	Ipratropium	Albuterol FCF		Budenoside/Formoterol (Symbicort)	Tiotropium (Spiriva Handihaler)			Yes
1	Adm		2018-03-15	Yes		Yes			Yes				LAMA DPI; SABA MDI; Nebulizer SABA
2	DC			Yes		Yes			Yes			1	Nebulizer SABA; SABA MDI; LAMA DPI	Albuterol Neb	Ipratropium	Albuterol FCF		Budenoside/Formoterol (Symbicort)	Tiotropium (Spiriva Handihaler)			Yes
1	Adm		2018-03-15			Yes							SABA MDI			Albuterol FCF	Fluticason/Salmeterol (Advair Diskus)
2	DC					Yes			Yes			1	LAMA DPI; SABA MDI	Albuterol Neb	Ipratropium	Albuterol FCF	Fluticason/Salmeterol (Advair Diskus)					Yes
1	Adm		2018-03-16	Yes	Yes	Yes							Nebulizer SABA; SABA MDI; Nebulizer LAMA			Albuterol FCF			Tiotropium (Spiriva Handihaler)
2	DC			Yes	Yes	Yes		Yes				0	Nebulizer LAMA; Nebulizer SABA; SABA MDI; LABA + ICS MDI	Albuterol Neb		Albuterol FCF						Yes
1	Adm		2018-03-18		Yes	Yes	Yes						Nebulizer LAMA; LABA + ICS DPI; SABA MDI	Albuterol Neb		Albuterol FCF						Yes
2	DC				Yes	Yes	Yes					1	LABA + ICS DPI; SABA MDI; Nebulizer LAMA	Albuterol Neb	Ipratropium	Albuterol FCF		Budenoside/Formoterol (Symbicort)	Tiotropium (Spiriva Handihaler)			Yes
1	Adm		2018-03-18	Yes	Yes	Yes				Yes			LAMA + LABA DPI; Nebulizer SABA; Nebulizer LAMA; SABA MDI		Ipratropium	Albuterol FCF			Umeclidinium Bromide (Incruse Ellipta)
2	DC			Yes	Yes	Yes				Yes		1	Nebulizer SABA; Nebulizer LAMA; SABA MDI; LAMA + LABA DPI	Albuterol Neb		Albuterol FCF						Yes
1	Adm		2018-03-20	Yes		Yes	Yes						SABA MDI; Nebulizer SABA; LABA + ICS DPI			Albuterol FCF		Budenoside/Formoterol (Symbicort)	Tiotropium (Spiriva Handihaler)
2	DC			Yes		Yes	Yes					1	SABA MDI; LABA + ICS DPI; Nebulizer SABA			Albuterol FCF	Fluticason/Salmeterol (Advair Diskus)
1	Adm		2018-03-26	Yes		Yes	Yes		Yes				LAMA DPI; Nebulizer SABA; SABA MDI; LABA + ICS DPI	Albuterol Neb		Albuterol FCF						Yes
2	DC			Yes		Yes	Yes		Yes			2	SABA MDI; LABA + ICS DPI; LAMA DPI; Nebulizer SABA	Albuterol Neb		Albuterol FCF	Fluticason/Salmeterol (Advair Diskus)					Yes
1	Adm		2018-03-26		Yes	Yes							Nebulizer LAMA; SABA MDI			Albuterol FCF		Budenoside/Formoterol (Symbicort)	Tiotropium (Spiriva Handihaler)
2	DC				Yes	Yes				Yes		1	Nebulizer LAMA; LAMA + LABA DPI; SABA MDI			Albuterol FCF
1	Adm		2018-03-26					Yes					LABA + ICS MDI	Albuterol Neb		Albuterol FCF	Fluticason/Salmeterol (Advair Diskus)		Umeclidinium Bromide (Incruse Ellipta)			Yes
2	DC			Yes	Yes			Yes	Yes			1	Nebulizer LAMA; Nebulizer SABA; LABA + ICS MDI; LAMA DPI	Albuterol Neb	Ipratropium		Fluticason/Vilanterol (Breo Ellipta)		Tiotropium (Spiriva Handihaler)			Yes
1	Adm		2018-03-30			Yes	Yes		Yes				LABA + ICS DPI; LAMA DPI; SABA MDI	Albuterol Neb		Albuterol FCF						Yes
2	DC					Yes	Yes		Yes			2	LAMA DPI; LABA + ICS DPI; SABA MDI	Albuterol Neb		Albuterol FCF	Fluticason/Salmeterol (Advair Diskus)		Umeclidinium Bromide (Incruse Ellipta)			Yes
1	Adm		2018-03-30			Yes	Yes						LABA + ICS DPI; SABA MDI	Albuterol Neb		Albuterol FCF			Tiotropium (Spiriva Handihaler)			Yes
2	DC					Yes	Yes					1	LABA + ICS DPI; SABA MDI	Albuterol Neb	Ipratropium	Albuterol FCF		Budenoside/Formoterol (Symbicort)	Tiotropium (Spiriva Handihaler)			Yes
1	Adm		2018-04-03	Yes	Yes	Yes							Nebulizer SABA; SABA MDI; Nebulizer LAMA			Albuterol FCF
2	DC			Yes		Yes		Yes	Yes			1	LAMA DPI; Nebulizer SABA; LABA + ICS MDI; SABA MDI	Albuterol Neb		Albuterol FCF		Budenoside/Formoterol (Symbicort)	Tiotropium (Spiriva Handihaler)			Yes
1	Adm		2018-04-04	Yes	Yes	Yes			Yes				LAMA DPI; SABA MDI; Nebulizer SABA; Nebulizer LAMA			Albuterol FCF	Fluticason/Salmeterol (Advair Diskus)		Tiotropium (Spiriva Handihaler)
2	DC			Yes	Yes	Yes			Yes			1	Nebulizer LAMA; SABA MDI; LAMA DPI; Nebulizer SABA			ProAir HFA	Fluticason/Salmeterol (Advair Diskus)		Tiotropium (Spiriva Handihaler)
1	Adm		2018-04-05			Yes				Yes			LAMA + LABA DPI; SABA MDI	Albuterol Neb			Fluticason/Salmeterol (Advair Diskus)		Tiotropium (Spiriva Handihaler)			Yes
2	DC					Yes				Yes		1	SABA MDI; LAMA + LABA DPI	Albuterol Neb		Albuterol FCF	Fluticason/Salmeterol (Advair Diskus)		Tiotropium (Spiriva Handihaler)			Yes
1	Adm		2018-04-06	Yes	Yes	Yes				Yes			Nebulizer LAMA; SABA MDI; Nebulizer SABA; LAMA + LABA DPI	Albuterol Neb		Albuterol FCF		Budenoside/Formoterol (Symbicort)				Yes
2	DC			Yes	Yes	Yes		Yes		Yes		1	Nebulizer LAMA; LAMA + LABA DPI; SABA MDI; Nebulizer SABA; LABA + ICS MDI			Albuterol FCF		Budenoside/Formoterol (Symbicort)	Tiotropium (Spiriva Handihaler)
1	Adm		2018-04-09								Yes			Albuterol Neb	Ipratropium	Albuterol FCF						Yes
2	DC					Yes						0	SABA MDI	Albuterol Neb	Ipratropium	Albuterol FCF		Budenoside/Formoterol (Symbicort)	Tiotropium (Spiriva Handihaler)			Yes
1	Adm		2018-04-09	Yes		Yes	Yes						SABA MDI; Nebulizer SABA; LABA + ICS DPI	Albuterol Neb		Albuterol FCF	Fluticason/Salmeterol (Advair Diskus)					Yes
2	DC			Yes		Yes	Yes					1	SABA MDI; LABA + ICS DPI; Nebulizer SABA	Albuterol Neb	Ipratropium	Albuterol FCF			Umeclidinium Bromide (Incruse Ellipta)			Yes
1	Adm		2018-04-10	Yes	Yes	Yes	Yes		Yes				Nebulizer LAMA; SABA MDI; Nebulizer SABA; LAMA DPI; LABA + ICS DPI	Albuterol Neb	Ipratropium	Albuterol FCF	Fluticason/Salmeterol (Advair Diskus)		Umeclidinium Bromide (Incruse Ellipta)			Yes
2	DC			Yes	Yes	Yes	Yes		Yes			2	SABA MDI; LABA + ICS DPI; LAMA DPI; Nebulizer LAMA; Nebulizer SABA	Albuterol Neb		Albuterol FCF	Fluticason/Salmeterol (Advair Diskus)		Tiotropium (Spiriva Handihaler)			Yes
1	Adm		2018-04-11	Yes	Yes	Yes				Yes			SABA MDI; LAMA + LABA DPI; Nebulizer SABA; Nebulizer LAMA		Ipratropium	Albuterol FCF		Budenoside/Formoterol (Symbicort)
2	DC			Yes	Yes	Yes				Yes		1	Nebulizer LAMA; SABA MDI; Nebulizer SABA; LAMA + LABA DPI	Albuterol Neb	Ipratropium	Albuterol FCF		Mometasone/Formoterol (Dulera)				Yes
1	Adm		2018-04-11			Yes		Yes	Yes				LABA + ICS MDI; SABA MDI; LAMA DPI			Albuterol FCF
2	DC			Yes		Yes		Yes	Yes			1	Nebulizer SABA; LAMA DPI; LABA + ICS MDI; SABA MDI			Albuterol FCF	Fluticason/Salmeterol (Advair Diskus)		Tiotropium (Spiriva Handihaler)
1	Adm		2018-04-13								Yes			Albuterol Neb					Tiotropium (Spiriva Handihaler)			Yes
2	DC										Yes	0		Albuterol Neb	Ipratropium		Fluticason/Salmeterol (Advair Diskus)					Yes
1	Adm		2018-04-17	Yes									Nebulizer SABA	Albuterol Neb		Albuterol FCF	Fluticason/Salmeterol (Advair Diskus)		Tiotropium (Spiriva Handihaler)			Yes
2	DC			Yes	Yes	Yes		Yes	Yes			1	LAMA DPI; SABA MDI; LABA + ICS MDI; Nebulizer LAMA; Nebulizer SABA	Albuterol Neb	Ipratropium	Albuterol FCF						Yes
1	Adm		2018-04-18			Yes							SABA MDI	Albuterol Neb	Ipratropium			Budenoside/Formoterol (Symbicort)		Umeclidnium/Vilanterol (Anoro Ellipta)		Yes
2	DC					Yes	Yes					1	LABA + ICS DPI; SABA MDI	Albuterol Neb	Ipratropium	Albuterol FCF						Yes
1	Adm		2018-04-18			Yes			Yes				SABA MDI; LAMA DPI	Albuterol Neb	Ipratropium	Albuterol FCF		Budenoside/Formoterol (Symbicort)	Tiotropium (Spiriva Handihaler)			Yes
2	DC			Yes		Yes			Yes			1	LAMA DPI; Nebulizer SABA; SABA MDI	Albuterol Neb								Yes
1	Adm		2018-04-19	Yes	Yes			Yes					Nebulizer LAMA; Nebulizer SABA; LABA + ICS MDI	Albuterol Neb					Tiotropium (Spiriva Handihaler)			Yes
2	DC			Yes	Yes			Yes				1	LABA + ICS MDI; Nebulizer SABA; Nebulizer LAMA	Albuterol Neb		Albuterol FCF			Tiotropium (Spiriva Handihaler)			Yes
1	Adm		2018-04-20	Yes	Yes	Yes		Yes	Yes				LABA + ICS MDI; Nebulizer SABA; Nebulizer LAMA; LAMA DPI; SABA MDI			ProAir HFA			Tiotropium (Spiriva Handihaler)
2	DC			Yes	Yes	Yes		Yes	Yes			1	SABA MDI; Nebulizer SABA; LAMA DPI; LABA + ICS MDI; Nebulizer LAMA	Albuterol Neb	Ipratropium	Albuterol FCF		Budenoside/Formoterol (Symbicort)				Yes
1	Adm		2018-04-23								Yes				Ipratropium	Albuterol FCF	Fluticason/Salmeterol (Advair Diskus)
2	DC					Yes	Yes		Yes			2	LAMA DPI; SABA MDI; LABA + ICS DPI	Albuterol Neb	Ipratropium	Albuterol FCF				Umeclidnium/Vilanterol (Anoro Ellipta)		Yes
1	Adm		2018-04-23	Yes	Yes	Yes		Yes	Yes				Nebulizer SABA; LAMA DPI; Nebulizer LAMA; SABA MDI; LABA + ICS MDI	Albuterol Neb		Albuterol FCF	Fluticason/Salmeterol (Advair Diskus)					Yes
2	DC			Yes	Yes	Yes		Yes	Yes			1	Nebulizer SABA; SABA MDI; LABA + ICS MDI; Nebulizer LAMA; LAMA DPI	Albuterol Neb		Albuterol FCF	Fluticason/Salmeterol (Advair Diskus)		Tiotropium (Spiriva Handihaler)			Yes
1	Adm		2018-04-26			Yes	Yes						LABA + ICS DPI; SABA MDI		Ipratropium	Albuterol FCF				Umeclidnium/Vilanterol (Anoro Ellipta)
2	DC			Yes		Yes	Yes					1	LABA + ICS DPI; Nebulizer SABA; SABA MDI	Albuterol Neb	Ipratropium			Budenoside/Formoterol (Symbicort)	Tiotropium (Spiriva Handihaler)			Yes
1	Adm		2018-04-27	Yes	Yes	Yes	Yes						Nebulizer LAMA; SABA MDI; Nebulizer SABA; LABA + ICS DPI			Albuterol FCF	Fluticason/Salmeterol (Advair Diskus)		Tiotropium (Spiriva Handihaler)
2	DC			Yes	Yes	Yes	Yes					1	Nebulizer SABA; Nebulizer LAMA; SABA MDI; LABA + ICS DPI			Albuterol FCF	Fluticason/Salmeterol (Advair Diskus)
1	Adm		2018-04-27			Yes			Yes				SABA MDI; LAMA DPI	Albuterol Neb		Albuterol FCF		Budenoside/Formoterol (Symbicort)	Tiotropium (Spiriva Handihaler)			Yes
2	DC			Yes		Yes			Yes			1	LAMA DPI; Nebulizer SABA; SABA MDI	Albuterol Neb	Ipratropium	Albuterol FCF			Umeclidinium Bromide (Incruse Ellipta)			Yes
1	Adm		2018-05-01	Yes		Yes							Nebulizer SABA; SABA MDI			Albuterol FCF				Umeclidnium/Vilanterol (Anoro Ellipta)
2	DC			Yes		Yes			Yes			1	SABA MDI; LAMA DPI; Nebulizer SABA	Albuterol Neb	Ipratropium	Albuterol FCF		Budenoside/Formoterol (Symbicort)		Umeclidnium/Vilanterol (Anoro Ellipta)		Yes
1	Adm		2018-05-01	Yes		Yes							Nebulizer SABA; SABA MDI			Albuterol FCF
2	DC			Yes		Yes	Yes		Yes			2	SABA MDI; Nebulizer SABA; LAMA DPI; LABA + ICS DPI	Albuterol Neb		Albuterol FCF	Fluticason/Salmeterol (Advair Diskus)					Yes
1	Adm		2018-05-01	Yes	Yes	Yes		Yes	Yes				Nebulizer LAMA; LAMA DPI; SABA MDI; LABA + ICS MDI; Nebulizer SABA	Albuterol Neb	Ipratropium	Albuterol FCF	Fluticason/Salmeterol (Advair Diskus)		Tiotropium (Spiriva Handihaler)			Yes
2	DC			Yes		Yes		Yes	Yes			1	Nebulizer SABA; SABA MDI; LAMA DPI; LABA + ICS MDI	Albuterol Neb	Ipratropium	Albuterol FCF				Umeclidnium/Vilanterol (Anoro Ellipta)		Yes
1	Adm		2018-05-02		Yes	Yes			Yes				LAMA DPI; SABA MDI; Nebulizer LAMA	Albuterol Neb		Albuterol FCF		Budenoside/Formoterol (Symbicort)	Umeclidinium Bromide (Incruse Ellipta)			Yes
2	DC				Yes	Yes			Yes			1	SABA MDI; Nebulizer LAMA; LAMA DPI
1	Adm		2018-05-04	Yes		Yes				Yes			LAMA + LABA DPI; SABA MDI; Nebulizer SABA	Albuterol Neb	Ipratropium	Albuterol FCF		Budenoside/Formoterol (Symbicort)	Tiotropium (Spiriva Handihaler)			Yes
2	DC			Yes				Yes		Yes		1	Nebulizer SABA; LABA + ICS MDI; LAMA + LABA DPI			Albuterol FCF
1	Adm		2018-05-08			Yes		Yes	Yes				SABA MDI; LABA + ICS MDI; LAMA DPI	Albuterol Neb		Albuterol FCF			Tiotropium (Spiriva Handihaler)			Yes
2	DC			Yes		Yes		Yes	Yes			1	LAMA DPI; Nebulizer SABA; LABA + ICS MDI; SABA MDI	Albuterol Neb	Ipratropium			Budenoside/Formoterol (Symbicort)				Yes
1	Adm		2018-05-08			Yes	Yes						LABA + ICS DPI; SABA MDI	Albuterol Neb	Ipratropium	Albuterol FCF		Budenoside/Formoterol (Symbicort)	Tiotropium (Spiriva Handihaler)			Yes
2	DC					Yes	Yes					1	SABA MDI; LABA + ICS DPI			Albuterol FCF	Fluticason/Salmeterol (Advair Diskus)		Tiotropium (Spiriva Handihaler)
1	Adm		2018-05-09	Yes		Yes							Nebulizer SABA; SABA MDI	Albuterol Neb	Ipratropium	Albuterol FCF		Budenoside/Formoterol (Symbicort)	Tiotropium (Spiriva Handihaler)			Yes
2	DC			Yes		Yes		Yes				0	LABA + ICS MDI; Nebulizer SABA; SABA MDI	Albuterol Neb		Albuterol FCF	Fluticason/Salmeterol (Advair Diskus)					Yes
1	Adm		2018-05-10	Yes		Yes	Yes						SABA MDI; Nebulizer SABA; LABA + ICS DPI	Albuterol Neb	Ipratropium	Albuterol FCF	Fluticason/Salmeterol (Advair Diskus)					Yes
2	DC			Yes		Yes	Yes		Yes			2	SABA MDI; LABA + ICS DPI; LAMA DPI; Nebulizer SABA	Albuterol Neb		Albuterol FCF			Tiotropium (Spiriva Handihaler)			Yes
1	Adm		2018-05-15			Yes		Yes	Yes				SABA MDI; LAMA DPI; LABA + ICS MDI	Albuterol Neb		Albuterol FCF			Tiotropium (Spiriva Handihaler)			Yes
2	DC					Yes		Yes	Yes			1	SABA MDI; LABA + ICS MDI; LAMA DPI	Albuterol Neb		Albuterol FCF	Fluticason/Salmeterol (Advair Diskus)		Tiotropium (Spiriva Handihaler)			Yes
1	Adm		2018-05-17			Yes							SABA MDI	Albuterol Neb		Albuterol FCF		Budenoside/Formoterol (Symbicort)	Tiotropium (Spiriva Handihaler)			Yes
2	DC			Yes		Yes			Yes			1	SABA MDI; Nebulizer SABA; LAMA DPI		Ipratropium	Albuterol FCF			Umeclidinium Bromide (Incruse Ellipta)
1	Adm		2018-05-21	Yes		Yes	Yes		Yes				LAMA DPI; SABA MDI; Nebulizer SABA; LABA + ICS DPI	Albuterol Neb								Yes
2	DC			Yes		Yes	Yes		Yes			2	Nebulizer SABA; SABA MDI; LAMA DPI; LABA + ICS DPI	Albuterol Neb		Albuterol FCF		Budenoside/Formoterol (Symbicort)	Tiotropium (Spiriva Handihaler)			Yes
1	Adm		2018-05-21	Yes	Yes		Yes		Yes				Nebulizer SABA; Nebulizer LAMA; LAMA DPI; LABA + ICS DPI			Albuterol FCF	Fluticason/Salmeterol (Advair Diskus)
2	DC			Yes			Yes		Yes			2	LAMA DPI; Nebulizer SABA; LABA + ICS DPI	Albuterol Neb		Albuterol FCF		Budenoside/Formoterol (Symbicort)				Yes
1	Adm		2018-05-23	Yes		Yes							Nebulizer SABA; SABA MDI	Albuterol Neb		Albuterol FCF	Fluticason/Salmeterol (Advair Diskus)		Tiotropium (Spiriva Handihaler)			Yes
2	DC			Yes		Yes			Yes			1	Nebulizer SABA; LAMA DPI; SABA MDI			Albuterol FCF		Budenoside/Formoterol (Symbicort)	Tiotropium (Spiriva Handihaler)
1	Adm		2018-05-23	Yes		Yes	Yes		Yes				LAMA DPI; Nebulizer SABA; SABA MDI; LABA + ICS DPI	Albuterol Neb		Albuterol FCF			Tiotropium (Spiriva Handihaler)			Yes
2	DC			Yes			Yes		Yes			2	LABA + ICS DPI; LAMA DPI; Nebulizer SABA	Albuterol Neb		Albuterol FCF	Fluticason/Salmeterol (Advair Diskus)		Tiotropium (Spiriva Handihaler); Umeclidinium Bromide (Incruse Ellipta)			Yes
1	Adm		2018-05-25	Yes		Yes			Yes				SABA MDI; LAMA DPI; Nebulizer SABA	Albuterol Neb			Fluticason/Vilanterol (Breo Ellipta)		Tiotropium (Spiriva Handihaler)			Yes
2	DC			Yes		Yes		Yes	Yes			1	LAMA DPI; SABA MDI; Nebulizer SABA; LABA + ICS MDI	Albuterol Neb		Albuterol FCF			Tiotropium (Spiriva Handihaler); Umeclidinium Bromide (Incruse Ellipta)			Yes
1	Adm		2018-05-25	Yes	Yes	Yes		Yes	Yes				Nebulizer LAMA; LABA + ICS MDI; SABA MDI; Nebulizer SABA; LAMA DPI	Albuterol Neb			Fluticason/Salmeterol (Advair Diskus)		Umeclidinium Bromide (Incruse Ellipta)			Yes
2	DC			Yes	Yes	Yes		Yes	Yes			1	LAMA DPI; LABA + ICS MDI; Nebulizer SABA; SABA MDI; Nebulizer LAMA	Albuterol Neb		Albuterol FCF		Budenoside/Formoterol (Symbicort)	Tiotropium (Spiriva Handihaler)			Yes
1	Adm		2018-05-25			Yes							SABA MDI	Albuterol Neb	Ipratropium	Albuterol FCF		Budenoside/Formoterol (Symbicort)	Tiotropium (Spiriva Handihaler)			Yes
2	DC			Yes		Yes						0	SABA MDI; Nebulizer SABA	Albuterol Neb		Albuterol FCF						Yes
												63/75

## Sheet: AIMS - DC Data V1
Antibiotics Given During Hospital Stay?	Steroid Burst on Discharge?	Steroid Short Taper (7 day course)?	Steroid Long Taper (>7 day Course)	Discharge Disposition	DC Disposition Same as Prior to Admission?
Yes	No	No	Yes	Home	Yes
Yes	Yes	No	No	Home	Yes
Yes	No	No	Yes	Home	Yes
Yes	No	No	No	Home	Yes
No	Yes	No	No	Home	Yes
Yes	Yes	No	No	Home	Yes
Yes	No	No	No	Other	No
Yes	No	No	Yes	Home	Yes
Yes	No	No	Yes	Home	Yes
Yes	No	No	Yes	Home	Yes
Yes	No	No	No	Home	Yes
Yes	No	Yes	No	Home	Yes
No	Yes	No	No	Home	Yes
No	Yes	No	No	Home	Yes
No	No	No	No	Home	Yes
Yes	No	No	No	Home	Yes
Yes	Yes	No	No	Home	Yes
Yes	No	No	No	Other	No
Yes	No	No	Yes	Home	Yes
Yes	No	No	No	SNF	Yes
Yes	No	No	Yes	Home	Yes
Yes	No	No	Yes	Home	Yes
Yes	Yes	No	No	Home	Yes
No	No	No	No	Home	Yes
Yes	No	No	No	Other	No
Yes	Yes	No	No	Home	Yes
Yes	No	Yes	No	Home	Yes
Yes	Yes	No	No	Home	Yes
Yes	No	Yes	No	Home	Yes
Yes	No	No	No	Home	Yes
Yes	No	Yes	No	Home	Yes
Yes	Yes	No	No	Home	Yes
Yes	No	No	Yes	Home	Yes
Yes	Yes	No	No	Other	Yes
Yes	No	No	No	Home	Yes
Yes	No	No	No	Home	Yes
Yes	No	No	No	Home	Yes
Yes	No	No	No	Home	Yes
Yes	No	No	Yes	Home	Yes
Yes	No	No	No	Home	Yes
Yes	Yes	No	No	Home	Yes
Yes	No	No	No	Other	No
Yes	No	No	Yes	SNF	No
No	No	No	No	Home	Yes
Yes	No	No	Yes	Home	Yes
Yes	Yes	No	No	Home	Yes
No	No	No	No	Home	Yes
No	No	No	No	Home	Yes
Yes	Yes	No	No	Home	Yes
Yes	Yes	No	No	Home	Yes
Yes	No	Yes	No	Other	No
Yes	No	No	Yes	Home	Yes
Yes	Yes	No	No	Home	Yes
No	No	Yes	No	Other	Yes
Yes	Yes	No	No	Other	No
Yes	No	No	Yes	Home	Yes
No	No	No	No	Home	Yes
No	Yes	No	No	Home	Yes
Yes	Yes	No	No	Home	Yes
Yes	No	No	No	Home	Yes
Yes	No	No	Yes	Home	Yes
Yes	No	No	No	Home	Yes
Yes	No	No	Yes	Other	Yes
Yes	No	Yes	No	Home	No
Yes	Yes	No	No	Home	Yes
No	Yes	No	No	Home	Yes
No	No	No	No	Home	Yes
Yes	Yes	No	No	Home	Yes
Yes	Yes	No	No	Home	Yes
No	No	No	No	Home	Yes
Yes	Yes	No	No	Home	Yes
No	Yes	No	No	Home	Yes
Yes	Yes	No	No	Home	Yes
Yes	Yes	No	No	Home	Yes
No	Yes	No	No	Home	Yes

## Sheet: 30 Days Post DC
ED Visit within 30 Days of DC?	ED Visit Diagnosis	IP Admit within 30 Days of DC?	IP Admit Diagnosis		Patient Contact - 30 Days Post	ED Visit within 30 Days of DC?	ED Visit Diagnosis	IP Admit within 30 Days of DC?	IP Admit Diagnosis
Yes	COPD, human metapneumovirus (Adm to IP)	Yes	mild acute exacerbation of COPD due to human metopneumovirus; acute hypoxic resp failure; COPD
No		No				No		No
No		No				No		No
No		No				No		No
No		No				No		No
Yes	Body aches	No			Unable to Contact Patient After 3 Attempts
No		No			Unable to Contact Patient After 3 Attempts
No		Yes	SOB, COPD exacerb.
No		No				No		No
No		No				No		No
No		No				No		No
No		No				No		No
No		No				No		No
Yes	Weakness/AMS (admitted to IP)	Yes	AdmDx: AMS/?CVA DC Dx: AMS
No		No				No		No
Yes	weakness (Admit to IP)	Yes	CHF exacerbation
No		No				No		No
Yes	Acute on Chronic Resp Failure (admit to IP)	Yes	Acute COPD exacerbation
No		No				No		No
No		No			Unable to Contact Patient After 3 Attempts
No		No				No		No
No		No				No		No
Yes	Healthcare associated pneumonia (admit to IP)	Yes	COPD exacerbation
No		No				No		No
No		No				No		No
No		No				No		No
No		No				No		No
No		No				No		No
No		No				No		No
No		No				No		No
No		No				No		No
Yes	wheezing, COPD, asthma, drug intoxication (Admit to IP)	Yes	Acute asthma exacerbation
No		No				No		No
No		No				No		No
No		No				No		Yes	Pt reports she was admitted as IP to MRMC from approx 4/13 to 4/18/18 for "my breathing"
No		Yes	Acute Hypoxic respiratory Failure Acute on Chronic Diastolic HF
No		No				No		No
No		No				No		No
No		No			Unable to Contact Patient After 3 Attempts	No		No
No		No				Yes	ER at Chippenham per pt: "couldn't breathe" DC to home from ER with steroids	No
No		No				Yes	"end of April" admitted to IP at OSH	Yes	"end of April" IP x 3 days per pt " I couldn't breathe good"
No		Yes	alcohol withdrawal
No		No				No		No
No		No				No		No
No		No				No		No
Yes	seizure	No				Yes	per pt-seen at Chippenham ED 1-2 wks ago for "breathing problems" (was not admitted as IP)	No
No		No				No		No
No		No			Unable to Contact Patient After 3 Attempts	No		No
No		No				No		No
No		No				No		No
No		No				No		No
No		No				No		No
No		No			Unable to Contact Patient After 3 Attempts
Yes	COPD exacerbation (DC'ed to home from ED/CDU)	No						Yes	IP at St. Mary's Hospital for "breathing and heart problems" per pt
No		No				No		No
No		No				No		No
No		No				No		No
Yes	COPD (admitted as IP)							Yes	COPD exacerbation
No		No			Unable to Contact Patient After 3 Attempts
No		No				No		No
No		No				No		No
No		No				No		No
No		No			Unable to Contact Patient After 3 Attempts
No		No			Unable to Contact Patient After 3 Attempts
No		No				No		No
No		No				No		No
Yes	Subacute chest pain; admitted to IP	Yes	Acute anemia
No		No				No		No
Yes	COPD (Admit to IP)	Yes	COPD exacerbation
No		No				No		No
No		No				No		No
No		No				No		No
Yes	6/14: Acute asthma exacerbation: IP Admit Also ED visit 6/24/18: Asthma exacerbation	Yes	Asthma exacerbation
No		No				No		No
No		No				No		No

[truncated: 1 more sheets: AIMS - 90 Days Post DC V1]
